# Supplementary material for: Prevalence of Neutralising Antibodies to HCoV-NL63 in Healthy Adults in Australia
Source: Viruses. 2021 Aug 16;13(8):1618. doi: 10.3390/v13081618 (PMC8402802; doi:10.3390/v13081618)
Supplement: Supplementary file 1 [file viruses-13-01618-s001.zip]

Archive with 1 entries (1 files):
- viruses-1326891-supplementary.pdf
